# Supplementary material for: AlloDriver: a method for the identification and analysis of cancer driver targets
Source: Nucleic Acids Res. 2019 May 9;47(W1):W315–21. doi: 10.1093/nar/gkz350 (PMC6602569; doi:10.1093/nar/gkz350)
Supplement: gkz350_Supplemental_Files [file gkz350_supplemental_files.zip]

Archive with 2 entries (2 files):
- NAR manuscript references with links.docx
- Supplementary file.docx
